# Supplementary material for: Genome-wide association study reveals novel loci associated with body size and carcass yields in Pekin ducks
Source: BMC Genomics. 2019 Jan 3;20:1. doi: 10.1186/s12864-018-5379-1 (PMC6318962; doi:10.1186/s12864-018-5379-1)
Supplement: Supplementary file 2 — Table S1 GO analysis of the candidate genes. Table S2 Biological pathways of the candidate genes. Table S3 All SNP information. (XLSX 1050 kb) [file 12864_2018_5379_MOESM2_ESM.xlsx]

## Sheet: Table S1
Tabel S1: The Gene Ontology of the Candidate Genes
GENE	GOTERM_BP_DIRECT	GOTERM_CC_DIRECT	GOTERM_MF_DIRECT
OXSM	GO:0006633~fatty acid biosynthetic process,	GO:0005739~mitochondrion,	GO:0004315~3-oxoacyl-[acyl-carrier-protein] synthase activity,
	GO:0006637~acyl-CoA metabolic process,		GO:0016747~transferase activity, transferring acyl groups other than amino-acyl groups,
	GO:0051790~short-chain fatty acid biosynthetic process,
	GO:0051792~medium-chain fatty acid biosynthetic process,
ABCC4	GO:0032310~prostaglandin secretion,	GO:0016021~integral component of membrane,	GO:0005524~ATP binding,
	GO:0042384~cilium assembly,	GO:0016323~basolateral plasma membrane,	GO:0042626~ATPase activity, coupled to transmembrane movement of substances,
		GO:0031088~platelet dense granule membrane,
ATP11A		GO:0005765~lysosomal membrane,	GO:0000287~magnesium ion binding,
		GO:0005783~endoplasmic reticulum,	GO:0004012~phospholipid-translocating ATPase activity,
		GO:0016021~integral component of membrane,	GO:0005524~ATP binding,
		GO:0055037~recycling endosome,
ATP2B1		GO:0005634~nucleus,	GO:0005388~calcium-transporting ATPase activity,
		GO:0005886~plasma membrane,	GO:0005524~ATP binding,
		GO:0016021~integral component of membrane,	GO:0046872~metal ion binding,
		GO:0070062~extracellular exosome,
CTBP2	GO:0035563~positive regulation of chromatin binding,	GO:0005634~nucleus,	GO:0003682~chromatin binding,
	GO:0045892~negative regulation of transcription, DNA-templated,	GO:0017053~transcriptional repressor complex,	GO:0003713~transcription coactivator activity,
	GO:0045944~positive regulation of transcription from RNA polymerase II promoter,	GO:0097470~ribbon synapse,	GO:0003714~transcription corepressor activity,
	GO:0048386~positive regulation of retinoic acid receptor signaling pathway,		GO:0016616~oxidoreductase activity, acting on the CH-OH group of donors, NAD or NADP as acceptor,
	GO:0050872~white fat cell differentiation,		GO:0051287~NAD binding,
EYA2	GO:0006355~regulation of transcription, DNA-templated,	GO:0005634~nucleus,	GO:0000287~magnesium ion binding,
	GO:0007275~multicellular organism development,	GO:0005739~mitochondrion,	GO:0004725~protein tyrosine phosphatase activity,
	GO:0014706~striated muscle tissue development,
	GO:0016576~histone dephosphorylation,
	GO:0097192~extrinsic apoptotic signaling pathway in absence of ligand,
	GO:0097345~mitochondrial outer membrane permeabilization,
KLF5	GO:0000122~negative regulation of transcription from RNA polymerase II promoter,	GO:0005654~nucleoplasm,	GO:0000978~RNA polymerase II core promoter proximal region sequence-specific DNA binding,
	GO:0001525~angiogenesis,	GO:0005794~Golgi apparatus,	GO:0001077~transcriptional activator activity, RNA polymerase II core promoter proximal region sequence-specific binding,
	GO:0030033~microvillus assembly,	GO:0005886~plasma membrane,	GO:0046872~metal ion binding,
	GO:0032534~regulation of microvillus assembly,
	GO:0035914~skeletal muscle cell differentiation,
	GO:0045600~positive regulation of fat cell differentiation,
	GO:0060576~intestinal epithelial cell development,
LDB2	GO:0006357~regulation of transcription from RNA polymerase II promoter,	GO:0005634~nucleus,	GO:0000989~transcription factor activity, transcription factor binding,
	GO:0010669~epithelial structure maintenance,	GO:0005667~transcription factor complex,
	GO:0030334~regulation of cell migration,	GO:0031252~cell leading edge,
	GO:0035019~somatic stem cell population maintenance,
	GO:0043549~regulation of kinase activity,
	GO:0044089~positive regulation of cellular component biogenesis,
	GO:0045944~positive regulation of transcription from RNA polymerase II promoter,
WDR11		GO:0005765~lysosomal membrane,
		GO:0015630~microtubule cytoskeleton,
XG		GO:0016021~integral component of membrane,
AQR	GO:0000398~mRNA splicing, via spliceosome,	GO:0016020~membrane,	GO:0044822~poly(A) RNA binding,
		GO:0071013~catalytic step 2 spliceosome,
AUTS2	GO:0045944~positive regulation of transcription from RNA polymerase II promoter,	GO:0005634~nucleus,	GO:0003682~chromatin binding,
	GO:0051571~positive regulation of histone H3-K4 methylation,
	GO:0060013~righting reflex,
	GO:0098582~innate vocalization behavior,
	GO:2000620~positive regulation of histone H4-K16 acetylation,
CHN2	GO:0035556~intracellular signal transduction,	GO:0005622~intracellular,	GO:0005096~GTPase activator activity,
	GO:0051056~regulation of small GTPase mediated signal transduction,		GO:0046872~metal ion binding,
FAM135B
FOXP1	GO:0000122~negative regulation of transcription from RNA polymerase II promoter,	GO:0005634~nucleus,	GO:0000978~RNA polymerase II core promoter proximal region sequence-specific DNA binding,
	GO:0002053~positive regulation of mesenchymal cell proliferation,		GO:0003682~chromatin binding,
	GO:0002329~pre-B cell differentiation,		GO:0003705~transcription factor activity, RNA polymerase II distal enhancer sequence-specific binding,
	GO:0002639~positive regulation of immunoglobulin production,
	GO:0006351~transcription, DNA-templated,
	GO:0007519~skeletal muscle tissue development,
	GO:0008045~motor neuron axon guidance,
	GO:0021517~ventral spinal cord development,
	GO:0033152~immunoglobulin V(D)J recombination,
	GO:0045214~sarcomere organization,
	GO:0045944~positive regulation of transcription from RNA polymerase II promoter,
	GO:0048745~smooth muscle tissue development,
	GO:0050679~positive regulation of epithelial cell proliferation,
	GO:0055007~cardiac muscle cell differentiation,
	GO:0060043~regulation of cardiac muscle cell proliferation,
	GO:0061140~lung secretory cell differentiation,
	GO:0061470~T follicular helper cell differentiation,
	GO:0072619~interleukin-21 secretion,
	GO:1901250~negative regulation of lung goblet cell differentiation,
	GO:2000727~positive regulation of cardiac muscle cell differentiation,
GJA1	GO:0001649~osteoblast differentiation,	GO:0005739~mitochondrion,	GO:0004871~signal transducer activity,
	GO:0001764~neuron migration,	GO:0005794~Golgi apparatus,	GO:0015075~ion transmembrane transporter activity,
	GO:0001947~heart looping,	GO:0005829~cytosol,	GO:1903763~gap junction channel activity involved in cell communication by electrical coupling,
	GO:0002070~epithelial cell maturation,	GO:0005882~intermediate filament,
	GO:0002088~lens development in camera-type eye,	GO:0005916~fascia adherens,
	GO:0003294~atrial ventricular junction remodeling,	GO:0005922~connexon complex,
	GO:0007267~cell-cell signaling,	GO:0005925~focal adhesion,
	GO:0007512~adult heart development,	GO:0016021~integral component of membrane,
	GO:0010628~positive regulation of gene expression,	GO:0016324~apical plasma membrane,
	GO:0010629~negative regulation of gene expression,	GO:0016328~lateral plasma membrane,
	GO:0010643~cell communication by chemical coupling,	GO:0043292~contractile fiber,
	GO:0030308~negative regulation of cell growth,	GO:0070062~extracellular exosome,
	GO:0030500~regulation of bone mineralization,
	GO:0042733~embryonic digit morphogenesis,
	GO:0043123~positive regulation of I-kappaB kinase/NF-kappaB signaling,
	GO:0043403~skeletal muscle tissue regeneration,
	GO:0045216~cell-cell junction organization,
	GO:0045669~positive regulation of osteoblast differentiation,
	GO:0045844~positive regulation of striated muscle tissue development,
	GO:0046850~regulation of bone remodeling,
	GO:0048514~blood vessel morphogenesis,
	GO:0060307~regulation of ventricular cardiac muscle cell membrane repolarization,
	GO:0060371~regulation of atrial cardiac muscle cell membrane depolarization,
	GO:0060373~regulation of ventricular cardiac muscle cell membrane depolarization,
	GO:0061337~cardiac conduction,
GRM3		GO:0014069~postsynaptic density,	GO:0001641~group II metabotropic glutamate receptor activity,
		GO:0016021~integral component of membrane,	GO:0005246~calcium channel regulator activity,
		GO:0030424~axon,
		GO:0042734~presynaptic membrane,
		GO:0043197~dendritic spine,
		GO:0045211~postsynaptic membrane,
LGSN	GO:0006542~glutamine biosynthetic process,	GO:0005886~plasma membrane,	GO:0004356~glutamate-ammonia ligase activity,
MRPL39		GO:0005739~mitochondrion,	GO:0000166~nucleotide binding,
			GO:0044822~poly(A) RNA binding,
PLXDC2		GO:0016021~integral component of membrane,
		GO:0070062~extracellular exosome,
LOC101799835			GO:0003995~acyl-CoA dehydrogenase activity,
			GO:0050660~flavin adenine dinucleotide binding,
PPM1H		GO:0005634~nucleus,	GO:0004722~protein serine/threonine phosphatase activity,
		GO:0005737~cytoplasm,
TNS3	GO:0008284~positive regulation of cell proliferation,	GO:0005737~cytoplasm,
	GO:0016477~cell migration,	GO:0005925~focal adhesion,
	GO:0048286~lung alveolus development,
TMEM17	GO:0007224~smoothened signaling pathway,	GO:0016021~integral component of membrane,
	GO:0035058~nonmotile primary cilium assembly,	GO:0036038~MKS complex,
		GO:0060170~ciliary membrane,
TMEM74	GO:0006914~autophagy,	GO:0016021~integral component of membrane,

## Sheet: Table S2
	Table S2 The biological pathway of candidate genes
The biological pathway of candidate genes
GENE	Biological Pathway
OXSM	Fatty acid biosynthesis, Biotin metabolism, Metabolic pathways, Fatty acid metabolism,
ABCC4	ABC transporters, cAMP signaling pathway, Bile secretion,
ATP2B1	Calcium signaling pathway, cGMP-PKG signaling pathway, cAMP signaling pathway, Adrenergic signaling in cardiomyocytes, Salivary secretion, Pancreatic secretion,
CTBP2	Wnt signaling pathway, Notch signaling pathway, Pathways in cancer, Chronic myeloid leukemia,
AQR	Spliceosome,
CACNA1C	MAPK signaling pathway, Calcium signaling pathway, cGMP-PKG signaling pathway, cAMP signaling pathway, Cardiac muscle contraction, Adrenergic signaling in cardiomyocytes, Vascular smooth muscle contraction, Circadian entrainment, Long-term potentiation, Retrograde endocannabinoid signaling, Glutamatergic synapse, Cholinergic synapse, Serotonergic synapse, GABAergic synapse, Dopaminergic synapse, …
GJA1	Gap junction, Arrhythmogenic right ventricular cardiomyopathy (ARVC),
GRM3	Neuroactive ligand-receptor interaction, Glutamatergic synapse, Cocaine addiction,

## Sheet: Table S3
Chr	SNP information
1	chr1:291_C,T
1	chr1:321_A,G
1	chr1:345_C,G
1	chr1:21132_C,T
1	chr1:68340_A,G
1	chr1:106684_*,C
1	chr1:106693_A,T
1	chr1:106734_A,G
1	chr1:106771_A,G
1	chr1:107090_A,G
1	chr1:108360_C,T
1	chr1:127959_C,T
1	chr1:127979_A,G
1	chr1:209087_G,T
1	chr1:218374_A,C
1	chr1:228610_G,T
1	chr1:228639_C,G
1	chr1:228675_A,G
1	chr1:230693_A,G
1	chr1:231110_C,G
1	chr1:234200_A,T
1	chr1:234536_A,G
1	chr1:237650_A,C
1	chr1:252978_A,G
1	chr1:252981_C,T
1	chr1:252991_C,T
1	chr1:252992_A,G
1	chr1:253023_G,T
1	chr1:262153_A,T
1	chr1:274210_G,T
1	chr1:274656_G,T
1	chr1:274712_A,G
1	chr1:275823_C,T
1	chr1:276484_G,T
1	chr1:276490_A,G
1	chr1:283902_C,T
1	chr1:302953_G,T
1	chr1:302960_A,G
1	chr1:308108_A,G
1	chr1:312707_C,T
1	chr1:356350_A,G
1	chr1:367355_A,G
1	chr1:367356_C,T
1	chr1:379385_G,T
1	chr1:382520_A,G
1	chr1:447428_C,T
1	chr1:459230_A,G
1	chr1:459257_C,T
1	chr1:459258_C,T
1	chr1:459623_C,T
1	chr1:459628_A,G
1	chr1:478457_A,G
1	chr1:484059_A,G
1	chr1:507820_C,T
1	chr1:638412_A,G
1	chr1:638456_C,T
1	chr1:638483_A,G
1	chr1:640695_C,T
1	chr1:640962_A,G
1	chr1:652295_C,T
1	chr1:652344_A,G
1	chr1:652347_A,G
1	chr1:652625_A,G
1	chr1:652656_C,T
1	chr1:652694_A,G
1	chr1:654612_A,G
1	chr1:654621_C,T
1	chr1:654626_A,G
1	chr1:654920_A,G
1	chr1:667581_C,T
1	chr1:667799_A,G
1	chr1:670401_C,T
1	chr1:670411_C,T
1	chr1:670434_G,T
1	chr1:670436_C,G
1	chr1:670724_C,T
1	chr1:670775_C,G
1	chr1:670801_C,T
1	chr1:670834_G,T
1	chr1:670980_A,G
1	chr1:670987_*,G
1	chr1:684973_C,G
1	chr1:686124_A,C
1	chr1:688018_A,G
1	chr1:710245_C,T
1	chr1:710248_A,G
1	chr1:710471_A,G
1	chr1:710483_A,C
1	chr1:757570_*,T
1	chr1:757908_A,G
1	chr1:777741_A,G
1	chr1:778222_C,G
1	chr1:778254_C,T
1	chr1:786853_C,T
1	chr1:787052_A,G
1	chr1:787104_C,T
1	chr1:855157_C,T
1	chr1:867418_C,T
1	chr1:867436_A,G
1	chr1:867910_A,G
1	chr1:868040_C,T
1	chr1:868232_A,G
1	chr1:870222_G,T
1	chr1:870271_C,T
1	chr1:870311_G,T
1	chr1:870352_C,G
1	chr1:870662_A,G
1	chr1:872104_G,T
1	chr1:872115_C,T
1	chr1:872120_C,T
1	chr1:872181_A,G
1	chr1:872189_C,T
1	chr1:872193_A,G
1	chr1:889547_A,G
1	chr1:909013_C,G
1	chr1:909019_A,G
1	chr1:930658_A,G
1	chr1:938384_A,G
1	chr1:938410_C,T
1	chr1:955524_A,C
1	chr1:955525_A,G
1	chr1:971269_A,C
1	chr1:978552_C,T
1	chr1:978559_A,T
1	chr1:978564_A,G
1	chr1:978574_A,G
1	chr1:978580_C,T
1	chr1:986117_A,G
1	chr1:986121_A,T
1	chr1:986125_A,G
1	chr1:986142_A,C
1	chr1:987310_A,T
1	chr1:995865_C,T
1	chr1:996231_A,T
1	chr1:997722_C,T
1	chr1:997727_A,G
1	chr1:998053_C,T
1	chr1:1009954_C,T
1	chr1:1026511_C,G
1	chr1:1039227_C,G
1	chr1:1044579_A,G
1	chr1:1057873_A,G
1	chr1:1058055_C,G
1	chr1:1058059_A,G
1	chr1:1060620_C,T
1	chr1:1060633_A,G
1	chr1:1060664_A,G
1	chr1:1085046_C,T
1	chr1:1089525_C,T
1	chr1:1093639_A,G
1	chr1:1117392_A,C
1	chr1:1119204_C,T
1	chr1:1119316_A,C
1	chr1:1119536_C,T
1	chr1:1119537_C,G
1	chr1:1119566_C,T
1	chr1:1121787_A,T
1	chr1:1122085_C,T
1	chr1:1129824_A,C
1	chr1:1130635_C,T
1	chr1:1130687_A,G
1	chr1:1130870_C,T
1	chr1:1142271_C,T
1	chr1:1142277_A,G
1	chr1:1142278_A,G
1	chr1:1142304_A,G
1	chr1:1142351_C,T
1	chr1:1142372_C,T
1	chr1:1142396_C,T
1	chr1:1142660_A,G
1	chr1:1145350_A,G
1	chr1:1158507_A,G
1	chr1:1158514_C,T
1	chr1:1158540_C,T
1	chr1:1158760_G,T
1	chr1:1163106_A,C
1	chr1:1168349_C,T
1	chr1:1168447_A,G
1	chr1:1176969_A,G
1	chr1:1177317_G,T
1	chr1:1181630_A,G
1	chr1:1190898_C,T
1	chr1:1190919_A,G
1	chr1:1190926_C,T
1	chr1:1190939_C,G
1	chr1:1190976_C,T
1	chr1:1194162_A,T
1	chr1:1197197_C,T
1	chr1:1197409_A,C
1	chr1:1197451_C,T
1	chr1:1197481_G,T
1	chr1:1197501_C,T
1	chr1:1199341_C,T
1	chr1:1224660_C,T
1	chr1:1224690_A,C
1	chr1:1224971_A,G
1	chr1:1227940_C,T
1	chr1:1230934_C,T
1	chr1:1230950_A,G
1	chr1:1230994_C,T
1	chr1:1231035_C,T
1	chr1:1237734_C,T
1	chr1:1237748_A,G
1	chr1:1253491_A,C
1	chr1:1257149_C,G
1	chr1:1257245_G,T
1	chr1:1274224_A,G
1	chr1:1298357_G,T
1	chr1:1298603_C,T
1	chr1:1332661_A,G
1	chr1:1346991_A,G
1	chr1:1347194_C,T
1	chr1:1347198_C,T
1	chr1:1347199_A,G
1	chr1:1347208_C,G
1	chr1:1347210_G,T
1	chr1:1347211_C,T
1	chr1:1347313_C,T
1	chr1:1360773_C,T
1	chr1:1378286_G,T
1	chr1:1378594_A,C
1	chr1:1383810_C,T
1	chr1:1386987_A,G
1	chr1:1387020_A,C
1	chr1:1387027_A,G
1	chr1:1387029_A,C
1	chr1:1418535_C,T
1	chr1:1418544_A,G
1	chr1:1418553_C,G
1	chr1:1418557_C,T
1	chr1:1418578_A,G
1	chr1:1418586_A,G
1	chr1:1418590_C,T
1	chr1:1418596_A,T
1	chr1:1428191_A,C
1	chr1:1428206_C,T
1	chr1:1432526_A,G
1	chr1:1446608_A,C
1	chr1:1468939_A,C
1	chr1:1472912_A,G
1	chr1:1497932_A,C
1	chr1:1501000_C,T
1	chr1:1502688_C,T
1	chr1:1502990_A,G
1	chr1:1503004_C,T
1	chr1:1507994_A,C
1	chr1:1533052_G,T
1	chr1:1535152_A,G
1	chr1:1536464_A,G
1	chr1:1536541_C,T
1	chr1:1536542_A,G
1	chr1:1536708_C,G
1	chr1:1536745_C,G
1	chr1:1554631_C,T
1	chr1:1554665_C,T
1	chr1:1556111_C,T
1	chr1:1562666_C,G
1	chr1:1576618_C,T
1	chr1:1584215_C,T
1	chr1:1584235_C,T
1	chr1:1584253_A,C
1	chr1:1584260_A,G
1	chr1:1595217_C,G
1	chr1:1597048_A,G
1	chr1:1597051_A,C
1	chr1:1603793_C,T
1	chr1:1618783_C,G
1	chr1:1618798_A,C
1	chr1:1618818_A,C
1	chr1:1619229_C,G
1	chr1:1671271_C,G
1	chr1:1671274_C,G
1	chr1:1677838_A,G
1	chr1:1677846_A,G
1	chr1:1677898_*,G
1	chr1:1677909_*,T
1	chr1:1686491_A,C
1	chr1:1716883_A,G
1	chr1:1716969_C,T
1	chr1:1726539_C,T
1	chr1:1726578_A,G
1	chr1:1726597_G,T
1	chr1:1726598_A,T
1	chr1:1726603_C,T
1	chr1:1726614_A,T
1	chr1:1773678_A,T
1	chr1:1773694_A,G
1	chr1:1773705_C,T
1	chr1:1773710_A,C
1	chr1:1773718_A,C
1	chr1:1773719_A,G
1	chr1:1773745_A,G
1	chr1:1773763_C,T
1	chr1:1776360_C,T
1	chr1:1776782_A,G
1	chr1:1792004_C,T
1	chr1:1800627_A,G
1	chr1:1807190_A,C
1	chr1:1814405_C,T
1	chr1:1814434_C,T
1	chr1:1814501_C,T
1	chr1:1814655_A,C
1	chr1:1814677_C,G
1	chr1:1814689_A,C
1	chr1:1827887_C,T
1	chr1:1832803_C,G
1	chr1:1866443_A,G
1	chr1:1867220_C,T
1	chr1:1892227_C,T
1	chr1:1909724_C,T
1	chr1:1909744_C,G
1	chr1:1953550_A,C
1	chr1:1953917_A,G
1	chr1:1966364_A,G
1	chr1:1975612_A,G
1	chr1:1975638_A,C
1	chr1:1975712_C,T
1	chr1:1989790_A,G
1	chr1:2043761_C,T
1	chr1:2055595_A,G
1	chr1:2055863_A,G
1	chr1:2059198_A,G
1	chr1:2068217_A,T
1	chr1:2068227_C,T
1	chr1:2068284_C,T
1	chr1:2072412_C,T
1	chr1:2072733_A,G
1	chr1:2077630_A,G
1	chr1:2080677_C,T
1	chr1:2082911_A,G
1	chr1:2092023_G,T
1	chr1:2145021_A,T
1	chr1:2145024_A,T
1	chr1:2145039_C,T
1	chr1:2145048_A,T
1	chr1:2145279_A,G
1	chr1:2145282_A,G
1	chr1:2145333_A,C
1	chr1:2163314_G,T
1	chr1:2165435_C,T
1	chr1:2198112_C,T
1	chr1:2198443_A,G
1	chr1:2206648_C,T
1	chr1:2210160_C,T
1	chr1:2214045_G,T
1	chr1:2221459_C,T
1	chr1:2246169_C,T
1	chr1:2261837_A,G
1	chr1:2271316_C,G
1	chr1:2271350_C,T
1	chr1:2289302_A,G
1	chr1:2293011_G,T
1	chr1:2293068_C,T
1	chr1:2302767_C,T
1	chr1:2302791_A,G
1	chr1:2304397_A,G
1	chr1:2304753_C,T
1	chr1:2342931_A,G
1	chr1:2342945_A,G
1	chr1:2349169_C,T
1	chr1:2349511_C,T
1	chr1:2357800_A,G
1	chr1:2357841_A,G
1	chr1:2359256_A,G
1	chr1:2359339_C,T
1	chr1:2359610_A,C
1	chr1:2360419_G,T
1	chr1:2360420_C,T
1	chr1:2360426_A,G
1	chr1:2360433_A,G
1	chr1:2360639_A,C
1	chr1:2360652_C,T
1	chr1:2360692_A,T
1	chr1:2365648_A,T
1	chr1:2365666_C,T
1	chr1:2370111_A,C
1	chr1:2370310_C,T
1	chr1:2384569_A,G
1	chr1:2384572_A,T
1	chr1:2384799_A,C
1	chr1:2384808_A,G
1	chr1:2384813_A,G
1	chr1:2384833_C,G
1	chr1:2389611_C,T
1	chr1:2464236_A,G
1	chr1:2470273_C,T
1	chr1:2478650_A,T
1	chr1:2488549_G,T
1	chr1:2490911_A,T
1	chr1:2500943_A,G
1	chr1:2518166_C,T
1	chr1:2518171_A,G
1	chr1:2518176_C,G
1	chr1:2560046_A,C
1	chr1:2576477_C,G
1	chr1:2576530_C,T
1	chr1:2586598_A,G
1	chr1:2591985_C,T
1	chr1:2593274_A,G
1	chr1:2593344_C,T
1	chr1:2593352_A,G
1	chr1:2627522_A,T
1	chr1:2705055_A,G
1	chr1:2705078_C,T
1	chr1:2705099_A,G
1	chr1:2705962_A,G
1	chr1:2735182_A,G
1	chr1:2754696_A,G
1	chr1:2754964_A,G
1	chr1:2775858_A,G
1	chr1:2775866_A,G
1	chr1:2776245_A,T
1	chr1:2784034_A,G
1	chr1:2784038_A,G
1	chr1:2784263_C,T
1	chr1:2789432_A,T
1	chr1:2805435_A,T
1	chr1:2805448_C,T
1	chr1:2810562_C,T
1	chr1:2810959_G,T
1	chr1:2812462_C,T
1	chr1:2812464_C,T
1	chr1:2813869_C,T
1	chr1:2813875_C,T
1	chr1:2820410_C,T
1	chr1:2820776_C,T
1	chr1:2831256_A,G
1	chr1:2831345_A,G
1	chr1:2831357_A,G
1	chr1:2831980_A,G
1	chr1:2832000_A,T
1	chr1:2833060_C,T
1	chr1:2840006_A,G
1	chr1:2840009_A,G
1	chr1:2840017_C,T
1	chr1:2840018_A,T
1	chr1:2840061_C,T
1	chr1:2847254_G,T
1	chr1:2849327_A,G
1	chr1:2849356_A,G
1	chr1:2852433_A,G
1	chr1:2852965_C,T
1	chr1:2866217_G,T
1	chr1:2866222_C,T
1	chr1:2867370_C,T
1	chr1:2867723_A,G
1	chr1:2869259_A,G
1	chr1:2869265_C,T
1	chr1:2869277_C,T
1	chr1:2869319_A,G
1	chr1:2869463_C,T
1	chr1:2869518_C,T
1	chr1:2872463_C,T
1	chr1:2872489_C,T
1	chr1:2873694_C,T
1	chr1:2874065_A,G
1	chr1:2880464_C,T
1	chr1:2892924_A,G
1	chr1:2892930_A,G
1	chr1:2931625_A,T
1	chr1:2954844_G,T
1	chr1:2985715_G,T
1	chr1:2985791_A,G
1	chr1:2986072_A,G
1	chr1:2986121_A,T
1	chr1:2990207_A,G
1	chr1:2992580_C,G
1	chr1:2993895_A,G
1	chr1:3001094_A,G
1	chr1:3001109_A,T
1	chr1:3001200_A,G
1	chr1:3003386_C,T
1	chr1:3009183_A,G
1	chr1:3046392_A,C
1	chr1:3058918_C,T
1	chr1:3058930_C,G
1	chr1:3072494_C,G
1	chr1:3072723_C,T
1	chr1:3072778_C,T
1	chr1:3072782_C,T
1	chr1:3072784_A,C
1	chr1:3072788_A,G
1	chr1:3072794_A,G
1	chr1:3072814_A,G
1	chr1:3092281_C,T
1	chr1:3102928_C,T
1	chr1:3102933_C,G
1	chr1:3102934_A,T
1	chr1:3103299_A,G
1	chr1:3138873_A,G
1	chr1:3139263_A,G
1	chr1:3139265_A,G
1	chr1:3143913_A,T
1	chr1:3161375_*,C
1	chr1:3173734_A,G
1	chr1:3180183_A,G
1	chr1:3193775_A,G
1	chr1:3193777_A,G
1	chr1:3193844_C,T
1	chr1:3204437_A,C
1	chr1:3204762_C,T
1	chr1:3250657_C,T
1	chr1:3250659_C,T
1	chr1:3250660_A,G
1	chr1:3266755_A,G
1	chr1:3267040_A,G
1	chr1:3269767_C,G
1	chr1:3297041_G,T
1	chr1:3316452_A,G
1	chr1:3316506_A,G
1	chr1:3383112_A,G
1	chr1:3390093_C,T
1	chr1:3398329_A,G
1	chr1:3443114_A,G
1	chr1:3443125_G,T
1	chr1:3443134_A,T
1	chr1:3443135_C,T
1	chr1:3443139_A,T
1	chr1:3448649_C,T
1	chr1:3448666_C,T
1	chr1:3459954_C,T
1	chr1:3459958_A,G
1	chr1:3459977_C,T
1	chr1:3460001_C,T
1	chr1:3460012_C,T
1	chr1:3460014_C,T
1	chr1:3460154_G,T
1	chr1:3460199_C,T
1	chr1:3460225_A,G
1	chr1:3460260_C,T
1	chr1:3479313_C,T
1	chr1:3479315_C,T
1	chr1:3479326_G,T
1	chr1:3479344_A,G
1	chr1:3497721_A,G
1	chr1:3590885_A,C
1	chr1:3595977_C,T
1	chr1:3595981_A,T
1	chr1:3635901_A,G
1	chr1:3643932_A,G
1	chr1:3654220_A,C
1	chr1:3654248_A,C
1	chr1:3668984_A,G
1	chr1:3672672_A,G
1	chr1:3682418_G,T
1	chr1:3682509_C,T
1	chr1:3682516_A,G
1	chr1:3682527_C,T
1	chr1:3738333_C,G
1	chr1:3738410_G,T
1	chr1:3778728_A,G
1	chr1:3781533_A,G
1	chr1:3783585_A,G
1	chr1:3790243_G,T
1	chr1:3790290_C,T
1	chr1:3790295_A,T
1	chr1:3794367_C,G
1	chr1:3795233_C,T
1	chr1:3800606_*,T
1	chr1:3814575_C,T
1	chr1:3825796_A,G
1	chr1:3831758_A,G
1	chr1:3833610_A,G
1	chr1:3833897_C,T
1	chr1:3849420_C,T
1	chr1:3850655_C,T
1	chr1:3850663_C,G
1	chr1:3871175_C,T
1	chr1:3871181_A,C
1	chr1:3871189_A,G
1	chr1:3871534_C,T
1	chr1:3893502_C,T
1	chr1:3910953_G,T
1	chr1:3910954_C,T
1	chr1:3910956_C,G
1	chr1:3911001_C,T
1	chr1:3911603_A,G
1	chr1:3918429_A,G
1	chr1:3918435_G,T
1	chr1:3939272_A,C
1	chr1:3940453_C,T
1	chr1:3948592_A,T
1	chr1:3948600_C,G
1	chr1:3948728_C,T
1	chr1:3951294_G,T
1	chr1:3957470_G,T
1	chr1:3974789_A,G
1	chr1:3975119_C,T
1	chr1:3977101_A,G
1	chr1:3977780_C,T
1	chr1:3985381_A,T
1	chr1:3985428_A,G
1	chr1:3985675_A,G
1	chr1:3985693_A,G
1	chr1:3985733_C,T
1	chr1:3990464_C,T
1	chr1:3992170_C,T
1	chr1:4022419_A,T
1	chr1:4024211_A,G
1	chr1:4024246_C,T
1	chr1:4026972_A,G
1	chr1:4034375_C,G
1	chr1:4048102_A,C
1	chr1:4068829_A,G
1	chr1:4086115_A,G
1	chr1:4143317_C,T
1	chr1:4167073_C,T
1	chr1:4223047_*,C
1	chr1:4223049_*,T
1	chr1:4249166_C,T
1	chr1:4249199_C,T
1	chr1:4254559_C,T
1	chr1:4433219_C,T
1	chr1:4433513_A,G
1	chr1:4507053_C,T
1	chr1:4507345_C,T
1	chr1:4590365_A,G
1	chr1:4637981_A,G
1	chr1:4731929_G,T
1	chr1:4791610_A,G
1	chr1:4925310_G,T
1	chr1:4925543_C,T
1	chr1:4925593_C,T
1	chr1:4931381_C,T
1	chr1:4933467_C,T
1	chr1:4934525_C,T
1	chr1:4965848_A,C
1	chr1:5059390_A,G
1	chr1:5062717_C,T
1	chr1:5093606_C,T
1	chr1:5129623_C,T
1	chr1:5129892_A,T
1	chr1:5136550_A,C
1	chr1:5206874_A,G
1	chr1:5286834_G,T
1	chr1:5318687_A,G
1	chr1:5381831_G,T
1	chr1:5390793_G,T
1	chr1:5390814_A,G
1	chr1:5392896_A,G
1	chr1:5393070_C,T
1	chr1:5393133_A,G
1	chr1:5401440_C,T
1	chr1:5407613_C,T
1	chr1:5503664_A,G
1	chr1:5503973_*,A
1	chr1:5514300_C,T
1	chr1:5553777_G,T
1	chr1:5783109_A,G
1	chr1:5851653_A,C
1	chr1:5912366_C,G
1	chr1:5912377_A,G
1	chr1:5912423_A,C
1	chr1:5912680_A,G
1	chr1:5912746_C,T
1	chr1:5936434_G,T
1	chr1:5987337_C,T
1	chr1:6030535_C,T
1	chr1:6030582_A,G
1	chr1:6030863_A,G
1	chr1:6037694_C,T
1	chr1:6104732_C,T
1	chr1:6119750_A,G
1	chr1:6121304_A,G
1	chr1:6189196_A,G
1	chr1:6193140_C,T
1	chr1:6216933_A,G
1	chr1:6256437_C,T
1	chr1:6258123_A,G
1	chr1:6258389_A,G
1	chr1:6262353_A,G
1	chr1:6262354_A,C
1	chr1:6262374_A,G
1	chr1:6262382_A,G
1	chr1:6262390_C,T
1	chr1:6262816_C,T
1	chr1:6262859_C,T
1	chr1:6262867_C,T
1	chr1:6262886_C,T
1	chr1:6262887_C,G
1	chr1:6267143_A,G
1	chr1:6267525_A,T
1	chr1:6270751_A,T
1	chr1:6284789_C,T
1	chr1:6285065_C,T
1	chr1:6287076_A,G
1	chr1:6290190_A,G
1	chr1:6290210_G,T
1	chr1:6290220_C,T
1	chr1:6290230_A,G
1	chr1:6290252_C,T
1	chr1:6290265_A,G
1	chr1:6290269_A,G
1	chr1:6294130_A,C
1	chr1:6304973_C,T
1	chr1:6448068_C,T
1	chr1:6448116_C,T
1	chr1:6472767_A,G
1	chr1:6472809_C,T
1	chr1:6495281_G,T
1	chr1:6500655_A,G
1	chr1:6501255_A,G
1	chr1:6504783_C,T
1	chr1:6504792_C,T
1	chr1:6504796_A,G
1	chr1:6505529_C,T
1	chr1:6505534_C,G
1	chr1:6505556_C,T
1	chr1:6508749_A,G
1	chr1:6509015_A,C
1	chr1:6517940_A,G
1	chr1:6517960_A,T
1	chr1:6518036_A,G
1	chr1:6529383_C,T
1	chr1:6530949_C,T
1	chr1:6531033_C,T
1	chr1:6553172_C,T
1	chr1:6563392_C,T
1	chr1:6567861_C,G
1	chr1:6570512_A,C
1	chr1:6593251_A,G
1	chr1:6598122_A,G
1	chr1:6617854_C,T
1	chr1:6625908_C,T
1	chr1:6650494_G,T
1	chr1:6650979_C,G
1	chr1:6659510_C,T
1	chr1:6668055_A,G
1	chr1:6668071_C,T
1	chr1:6668091_G,T
1	chr1:6668124_G,T
1	chr1:6668149_A,G
1	chr1:6668150_A,G
1	chr1:6668151_C,T
1	chr1:6673864_C,T
1	chr1:6674080_C,T
1	chr1:6674126_C,T
1	chr1:6674166_C,G
1	chr1:6674171_C,T
1	chr1:6674196_C,T
1	chr1:6685011_A,C
1	chr1:6715545_A,G
1	chr1:6732313_C,T
1	chr1:6732353_A,G
1	chr1:6748647_A,G
1	chr1:6748696_A,G
1	chr1:6748727_A,C
1	chr1:6767608_C,T
1	chr1:6799252_G,T
1	chr1:6818396_A,C
1	chr1:6818405_C,T
1	chr1:6818410_C,T
1	chr1:6871978_C,T
1	chr1:6872155_G,T
1	chr1:6872218_C,G
1	chr1:6872420_A,G
1	chr1:6873147_C,G
1	chr1:6903864_C,T
1	chr1:6903880_C,G
1	chr1:6940972_A,G
1	chr1:6945174_C,T
1	chr1:6946685_C,T
1	chr1:6947054_C,T
1	chr1:6947060_A,G
1	chr1:6947097_C,T
1	chr1:6947098_A,G
1	chr1:6950383_G,T
1	chr1:6967536_G,T
1	chr1:6982176_C,T
1	chr1:6987912_A,G
1	chr1:6988101_C,T
1	chr1:6988109_C,T
1	chr1:6988213_A,C
1	chr1:6988214_A,C
1	chr1:6988217_A,G
1	chr1:6988230_A,G
1	chr1:6994117_A,G
1	chr1:6994122_C,T
1	chr1:6994136_A,G
1	chr1:6994387_A,G
1	chr1:6994476_C,T
1	chr1:6994492_A,G
1	chr1:6995843_C,T
1	chr1:6995874_A,G
1	chr1:6995881_A,G
1	chr1:6995886_A,G
1	chr1:6995888_A,G
1	chr1:6995928_C,T
1	chr1:7008529_C,T
1	chr1:7008765_C,T
1	chr1:7014009_C,T
1	chr1:7014349_C,G
1	chr1:7022980_G,T
1	chr1:7023540_C,T
1	chr1:7056195_C,T
1	chr1:7085030_C,T
1	chr1:7085243_A,C
1	chr1:7085292_A,G
1	chr1:7111510_C,T
1	chr1:7111914_C,T
1	chr1:7151950_C,T
1	chr1:7153931_C,T
1	chr1:7153943_A,C
1	chr1:7153951_A,G
1	chr1:7153960_A,G
1	chr1:7153967_A,T
1	chr1:7154276_C,T
1	chr1:7160881_A,G
1	chr1:7172210_A,G
1	chr1:7192687_G,T
1	chr1:7301713_C,T
1	chr1:7391360_A,T
1	chr1:7423614_A,G
1	chr1:7436358_G,T
1	chr1:7436737_A,G
1	chr1:7450386_A,G
1	chr1:7459377_A,G
1	chr1:7468875_A,G
1	chr1:7474055_A,T
1	chr1:7474271_A,G
1	chr1:7480762_A,G
1	chr1:7480782_C,T
1	chr1:7494884_A,G
1	chr1:7494955_C,G
1	chr1:7495007_C,T
1	chr1:7495151_C,G
1	chr1:7495162_G,T
1	chr1:7495186_A,C
1	chr1:7495193_A,G
1	chr1:7495208_C,T
1	chr1:7495214_C,T
1	chr1:7495223_C,T
1	chr1:7502523_C,T
1	chr1:7519196_C,T
1	chr1:7519464_A,G
1	chr1:7592744_A,G
1	chr1:7633789_A,G
1	chr1:7633950_A,G
1	chr1:7634001_G,T
1	chr1:7657080_A,G
1	chr1:7671107_C,G
1	chr1:7788484_A,C
1	chr1:7811019_A,G
1	chr1:7875816_A,G
1	chr1:7922885_A,G
1	chr1:8142029_C,T
1	chr1:8199001_A,C
1	chr1:8217205_C,T
1	chr1:8262487_C,G
1	chr1:8288283_A,G
1	chr1:8321705_C,T
1	chr1:8387054_C,T
1	chr1:8394155_A,G
1	chr1:8399153_C,G
1	chr1:8466838_C,T
1	chr1:8475112_C,G
1	chr1:8535371_A,G
1	chr1:8627956_C,T
1	chr1:8628213_C,T
1	chr1:8709712_A,G
1	chr1:8710051_A,T
1	chr1:8869566_A,G
1	chr1:8920671_A,G
1	chr1:8924653_C,T
1	chr1:8959909_A,G
1	chr1:9074510_A,G
1	chr1:9108104_C,T
1	chr1:9111652_A,G
1	chr1:9119249_G,T
1	chr1:9119577_A,C
1	chr1:9167894_A,T
1	chr1:9167922_C,T
1	chr1:9184782_A,C
1	chr1:9187664_C,T
1	chr1:9217339_A,G
1	chr1:9217583_G,T
1	chr1:9252510_A,G
1	chr1:9252523_C,T
1	chr1:9252593_G,T
1	chr1:9265416_C,T
1	chr1:9279546_A,G
1	chr1:9307996_G,T
1	chr1:9317139_A,C
1	chr1:9367573_C,G
1	chr1:9381259_A,G
1	chr1:9511463_A,C
1	chr1:9511749_A,T
1	chr1:9513494_A,G
1	chr1:9513720_A,T
1	chr1:9518615_A,G
1	chr1:9525905_A,G
1	chr1:9558012_C,T
1	chr1:9558046_A,T
1	chr1:9608329_A,G
1	chr1:9642242_A,G
1	chr1:9677404_G,T
1	chr1:9677427_A,T
1	chr1:9728123_A,G
1	chr1:9791029_A,G
1	chr1:9804931_G,T
1	chr1:9804938_A,G
1	chr1:9827251_C,G
1	chr1:9844738_A,T
1	chr1:9845045_C,T
1	chr1:9870749_G,T
1	chr1:9873718_C,T
1	chr1:9874931_C,T
1	chr1:9883989_A,G
1	chr1:9884303_A,G
1	chr1:9919367_A,G
1	chr1:9962581_A,G
1	chr1:9981514_A,C
1	chr1:10082579_A,G
1	chr1:10110010_A,G
1	chr1:10287312_A,G
1	chr1:10287658_A,T
1	chr1:10287693_A,C
1	chr1:10515353_A,G
1	chr1:10527685_A,G
1	chr1:10559953_C,T
1	chr1:10566976_A,G
1	chr1:10597884_A,G
1	chr1:10678976_A,C
1	chr1:10695200_C,T
1	chr1:10695440_A,G
1	chr1:10705211_C,T
1	chr1:10746650_C,T
1	chr1:10746670_C,G
1	chr1:10861814_A,G
1	chr1:11116963_G,T
1	chr1:11129271_A,C
1	chr1:11129272_A,C
1	chr1:11143368_C,T
1	chr1:11168602_C,T
1	chr1:11175853_G,T
1	chr1:11196032_A,G
1	chr1:11238015_C,T
1	chr1:11298402_A,G
1	chr1:11337401_C,T
1	chr1:11359037_C,G
1	chr1:11397988_C,T
1	chr1:11518786_A,G
1	chr1:11671589_C,G
1	chr1:11682505_A,G
1	chr1:11741499_A,C
1	chr1:11765761_A,G
1	chr1:11814738_A,G
1	chr1:11817839_A,C
1	chr1:11859926_C,T
1	chr1:11860259_A,T
1	chr1:11870326_C,T
1	chr1:11887376_A,G
1	chr1:11887527_A,G
1	chr1:11887596_A,T
1	chr1:11892006_C,G
1	chr1:11892058_A,C
1	chr1:11901429_C,G
1	chr1:11903448_A,G
1	chr1:11903776_C,T
1	chr1:11936470_A,G
1	chr1:11936591_C,T
1	chr1:11966690_A,G
1	chr1:11976193_C,T
1	chr1:12010465_C,T
1	chr1:12046490_C,T
1	chr1:12046496_C,T
1	chr1:12046516_*,C
1	chr1:12046527_C,T
1	chr1:12046533_A,G
1	chr1:12046536_C,T
1	chr1:12084594_C,T
1	chr1:12084892_A,C
1	chr1:12128938_A,G
1	chr1:12129015_C,T
1	chr1:12164220_A,G
1	chr1:12164285_G,T
1	chr1:12164318_C,T
1	chr1:12165523_A,G
1	chr1:12251944_A,G
1	chr1:12251978_C,T
1	chr1:12266025_C,T
1	chr1:12269334_C,G
1	chr1:12269599_G,T
1	chr1:12307019_A,G
1	chr1:12307273_A,G
1	chr1:12307275_A,G
1	chr1:12313049_A,G
1	chr1:12332691_A,T
1	chr1:12335427_C,T
1	chr1:12335679_C,T
1	chr1:12336084_A,C
1	chr1:12337988_*,A
1	chr1:12362364_A,G
1	chr1:12362613_C,T
1	chr1:12362649_C,T
1	chr1:12362657_A,C
1	chr1:12362663_A,G
1	chr1:12362957_G,T
1	chr1:12387771_C,T
1	chr1:12403059_C,G
1	chr1:12448342_A,C
1	chr1:12463472_A,G
1	chr1:12515526_G,T
1	chr1:12533296_C,G
1	chr1:12539542_A,G
1	chr1:12545179_A,G
1	chr1:12556777_A,G
1	chr1:12556847_A,G
1	chr1:12580201_A,G
1	chr1:12586028_C,T
1	chr1:12591365_G,T
1	chr1:12600653_A,G
1	chr1:12609187_A,G
1	chr1:12611905_A,G
1	chr1:12618634_C,T
1	chr1:12626274_C,T
1	chr1:12649119_A,G
1	chr1:12650765_C,T
1	chr1:12828930_A,G
1	chr1:12865375_A,C
1	chr1:12865400_A,T
1	chr1:12865410_A,G
1	chr1:12865438_A,G
1	chr1:12960687_C,T
1	chr1:12999454_A,C
1	chr1:13007609_A,G
1	chr1:13007646_A,G
1	chr1:13045960_A,T
1	chr1:13046282_A,T
1	chr1:13051721_A,G
1	chr1:13090519_C,G
1	chr1:13102761_A,G
1	chr1:13145020_C,T
1	chr1:13145272_A,G
1	chr1:13145939_C,T
1	chr1:13167777_C,T
1	chr1:13167787_G,T
1	chr1:13212484_A,G
1	chr1:13212491_A,G
1	chr1:13213009_A,T
1	chr1:13213054_A,G
1	chr1:13263805_A,G
1	chr1:13311084_A,C
1	chr1:13327601_A,C
1	chr1:13327613_A,G
1	chr1:13327614_C,T
1	chr1:13327873_A,G
1	chr1:13347448_A,G
1	chr1:13350870_A,G
1	chr1:13350902_C,G
1	chr1:13441766_G,T
1	chr1:13477164_A,G
1	chr1:13503953_C,T
1	chr1:13504466_C,T
1	chr1:13510192_A,G
1	chr1:13541568_G,T
1	chr1:13574863_A,G
1	chr1:13586621_A,G
1	chr1:13621251_A,G
1	chr1:13670058_C,G
1	chr1:13694647_C,T
1	chr1:13763013_C,T
1	chr1:13840153_A,C
1	chr1:13895748_C,T
1	chr1:13917774_A,G
1	chr1:13963997_A,G
1	chr1:13964061_G,T
1	chr1:13969564_C,G
1	chr1:14030506_A,G
1	chr1:14030829_C,T
1	chr1:14062515_A,G
1	chr1:14062527_A,C
1	chr1:14142749_C,T
1	chr1:14142750_A,G
1	chr1:14142789_A,G
1	chr1:14158059_*,G
1	chr1:14158063_*,T
1	chr1:14178564_A,G
1	chr1:14182718_C,T
1	chr1:14182726_A,G
1	chr1:14182773_A,G
1	chr1:14182791_A,G
1	chr1:14184982_A,C
1	chr1:14188389_A,G
1	chr1:14188416_G,T
1	chr1:14188674_G,T
1	chr1:14188688_A,G
1	chr1:14188728_C,T
1	chr1:14194167_A,G
1	chr1:14194194_A,C
1	chr1:14197026_G,T
1	chr1:14197029_C,G
1	chr1:14197047_A,T
1	chr1:14197071_A,T
1	chr1:14238086_C,T
1	chr1:14238087_A,G
1	chr1:14238136_A,C
1	chr1:14251359_A,G
1	chr1:14256703_A,G
1	chr1:14278285_A,G
1	chr1:14283466_A,G
1	chr1:14311312_G,T
1	chr1:14368351_C,T
1	chr1:14413887_A,G
1	chr1:14475171_A,G
1	chr1:14475177_A,C
1	chr1:14475275_A,G
1	chr1:14508775_C,T
1	chr1:14509603_A,G
1	chr1:14548797_*,A
1	chr1:14560561_G,T
1	chr1:14609224_C,T
1	chr1:14609287_A,C
1	chr1:14609289_C,T
1	chr1:14609292_A,G
1	chr1:14609307_C,T
1	chr1:14609990_C,G
1	chr1:14609999_C,T
1	chr1:14610006_A,G
1	chr1:14610010_A,G
1	chr1:14610035_A,G
1	chr1:14610088_C,G
1	chr1:14610315_C,T
1	chr1:14612781_C,G
1	chr1:14613560_*,A
1	chr1:14619375_C,T
1	chr1:14619404_C,T
1	chr1:14638129_C,G
1	chr1:14638320_C,T
1	chr1:14638411_C,T
1	chr1:14644878_C,T
1	chr1:14644929_A,G
1	chr1:14645224_C,T
1	chr1:14645331_A,G
1	chr1:14659939_G,T
1	chr1:14828248_A,G
1	chr1:14828252_C,T
1	chr1:14828305_A,G
1	chr1:14828601_C,T
1	chr1:14828618_G,T
1	chr1:14828633_A,G
1	chr1:14834257_A,G
1	chr1:14882492_A,T
1	chr1:14898864_A,G
1	chr1:14898894_A,G
1	chr1:14936215_C,T
1	chr1:14937193_A,G
1	chr1:14938039_A,G
1	chr1:14973423_C,T
1	chr1:14990701_C,G
1	chr1:15030758_C,T
1	chr1:15048869_A,G
1	chr1:15049188_C,T
1	chr1:15067538_C,T
1	chr1:15074304_A,G
1	chr1:15074495_C,T
1	chr1:15074528_C,G
1	chr1:15074573_A,G
1	chr1:15092116_C,T
1	chr1:15144908_A,T
1	chr1:15157713_C,T
1	chr1:15157751_A,G
1	chr1:15172363_C,T
1	chr1:15177671_*,A
1	chr1:15177672_C,G
1	chr1:15185925_A,G
1	chr1:15186223_A,G
1	chr1:15207029_G,T
1	chr1:15207331_A,C
1	chr1:15267872_A,T
1	chr1:15268192_A,G
1	chr1:15280197_A,G
1	chr1:15323805_A,G
1	chr1:15323809_A,C
1	chr1:15323816_G,T
1	chr1:15323830_C,T
1	chr1:15324004_G,T
1	chr1:15324014_A,G
1	chr1:15324017_A,C
1	chr1:15382113_A,G
1	chr1:15395388_C,T
1	chr1:15395389_A,G
1	chr1:15402277_C,T
1	chr1:15447870_A,G
1	chr1:15470299_A,G
1	chr1:15565159_C,G
1	chr1:15568299_C,T
1	chr1:15572617_C,G
1	chr1:15590817_C,T
1	chr1:15604094_A,G
1	chr1:15633730_A,G
1	chr1:15634054_A,G
1	chr1:15634129_C,T
1	chr1:15638639_A,C
1	chr1:15638941_A,G
1	chr1:15638973_A,G
1	chr1:15645853_A,G
1	chr1:15646226_C,T
1	chr1:15651529_A,G
1	chr1:15657439_A,G
1	chr1:15697267_A,G
1	chr1:15768809_C,T
1	chr1:15817566_A,C
1	chr1:15818341_C,T
1	chr1:15826939_C,T
1	chr1:15826947_A,G
1	chr1:15833749_C,T
1	chr1:15833757_A,T
1	chr1:15833805_C,T
1	chr1:15854229_A,G
1	chr1:15857481_C,T
1	chr1:15861350_A,G
1	chr1:15861422_A,G
1	chr1:15861617_A,C
1	chr1:15861618_C,T
1	chr1:15861622_A,G
1	chr1:15861626_G,T
1	chr1:15861648_A,T
1	chr1:15865705_C,T
1	chr1:15867608_C,T
1	chr1:15879053_C,T
1	chr1:15879054_A,G
1	chr1:15901542_A,G
1	chr1:15901622_C,T
1	chr1:15906991_A,G
1	chr1:15921247_C,T
1	chr1:15921325_A,G
1	chr1:15921328_C,T
1	chr1:15921330_A,G
1	chr1:15936650_A,C
1	chr1:15936655_C,T
1	chr1:15965640_A,T
1	chr1:15965684_C,T
1	chr1:15993018_C,T
1	chr1:15993100_C,T
1	chr1:15996245_G,T
1	chr1:16026775_A,G
1	chr1:16039144_A,T
1	chr1:16039145_A,T
1	chr1:16039709_A,T
1	chr1:16135190_C,T
1	chr1:16143757_A,G
1	chr1:16156849_A,T
1	chr1:16183336_A,C
1	chr1:16183345_A,C
1	chr1:16183347_A,G
1	chr1:16204409_G,T
1	chr1:16447062_C,T
1	chr1:16448824_A,G
1	chr1:16457074_A,C
1	chr1:16466597_C,T
1	chr1:16468495_A,G
1	chr1:16500361_A,G
1	chr1:16508547_C,T
1	chr1:16508830_C,T
1	chr1:16513622_A,C
1	chr1:16513829_G,T
1	chr1:16513897_A,G
1	chr1:16524388_A,G
1	chr1:16524596_C,G
1	chr1:16524618_A,G
1	chr1:16531359_A,G
1	chr1:16532061_C,T
1	chr1:16539557_A,G
1	chr1:16544874_C,T
1	chr1:16557094_G,T
1	chr1:16845942_C,T
1	chr1:16876566_C,G
1	chr1:16876903_C,T
1	chr1:16878562_G,T
1	chr1:16885418_A,G
1	chr1:16885656_A,G
1	chr1:16887069_A,G
1	chr1:16892021_A,G
1	chr1:16892540_C,G
1	chr1:16892578_A,G
1	chr1:16944692_A,C
1	chr1:16944802_A,G
1	chr1:16971346_G,T
1	chr1:17073211_A,G
1	chr1:17110897_G,T
1	chr1:17147660_C,T
1	chr1:17244398_C,T
1	chr1:17250926_G,T
1	chr1:17320531_A,G
1	chr1:17492736_A,G
1	chr1:17497221_C,G
1	chr1:17516788_A,T
1	chr1:17567232_C,G
1	chr1:17572425_A,G
1	chr1:17630141_A,G
1	chr1:17630412_G,T
1	chr1:17686092_A,G
1	chr1:17686106_C,G
1	chr1:17686112_C,T
1	chr1:17686113_A,G
1	chr1:17686120_A,G
1	chr1:17686123_C,T
1	chr1:17686124_G,T
1	chr1:17710327_A,C
1	chr1:17717864_C,G
1	chr1:17720604_A,G
1	chr1:17720884_A,C
1	chr1:17748847_C,T
1	chr1:17754447_A,G
1	chr1:17832932_C,T
1	chr1:17866114_A,G
1	chr1:17866420_C,T
1	chr1:17866629_A,T
1	chr1:17884082_C,T
1	chr1:17964322_A,G
1	chr1:18050504_A,T
1	chr1:18051323_C,T
1	chr1:18051324_A,G
1	chr1:18058751_A,G
1	chr1:18081689_G,T
1	chr1:18084285_C,G
1	chr1:18084315_A,G
1	chr1:18113029_C,G
1	chr1:18167690_C,T
1	chr1:18180378_C,T
1	chr1:18217122_A,G
1	chr1:18218782_A,T
1	chr1:18266804_A,G
1	chr1:18272769_C,T
1	chr1:18272826_A,G
1	chr1:18306622_A,G
1	chr1:18306628_A,G
1	chr1:18318938_A,C
1	chr1:18318975_A,G
1	chr1:18323734_A,G
1	chr1:18328638_A,G
1	chr1:18340637_A,T
1	chr1:18376400_A,T
1	chr1:18411930_C,G
1	chr1:18417217_A,T
1	chr1:18487001_G,T
1	chr1:18522119_C,T
1	chr1:18547988_C,T
1	chr1:18573199_G,T
1	chr1:18573247_G,T
1	chr1:18573251_G,T
1	chr1:18577832_A,G
1	chr1:18590925_A,G
1	chr1:18590942_C,T
1	chr1:18599845_A,C
1	chr1:18647811_A,C
1	chr1:18699146_C,T
1	chr1:18699313_C,G
1	chr1:18699335_C,T
1	chr1:18721896_A,G
1	chr1:18721933_G,T
1	chr1:18766548_C,T
1	chr1:18766882_A,G
1	chr1:18809453_C,T
1	chr1:18821334_A,G
1	chr1:18834027_A,G
1	chr1:19007981_C,T
1	chr1:19036331_C,T
1	chr1:19054753_C,T
1	chr1:19115417_A,C
1	chr1:19163000_C,T
1	chr1:19190122_A,G
1	chr1:19306264_A,T
1	chr1:19734561_A,G
1	chr1:19960594_C,G
1	chr1:20025415_A,G
1	chr1:20027867_C,T
1	chr1:20109757_A,G
1	chr1:20158096_A,G
1	chr1:20195950_C,T
1	chr1:20251435_A,C
1	chr1:20259059_A,G
1	chr1:20355945_C,T
1	chr1:20380890_C,T
1	chr1:20380915_A,G
1	chr1:20409349_A,C
1	chr1:20446315_C,T
1	chr1:20446332_C,T
1	chr1:20446392_A,G
1	chr1:20468615_C,T
1	chr1:20493662_A,G
1	chr1:20495718_A,G
1	chr1:20495736_C,G
1	chr1:20495749_C,T
1	chr1:20495772_A,T
1	chr1:20495794_C,T
1	chr1:20508340_A,G
1	chr1:20510537_C,T
1	chr1:20510539_C,G
1	chr1:20510563_A,G
1	chr1:20527785_C,G
1	chr1:20527862_C,T
1	chr1:20543388_A,G
1	chr1:20543414_A,G
1	chr1:20568311_A,T
1	chr1:20592817_*,C
1	chr1:20620287_C,T
1	chr1:20648836_A,T
1	chr1:20649215_C,T
1	chr1:20665208_C,T
1	chr1:20665231_A,C
1	chr1:20665407_C,T
1	chr1:20720940_A,G
1	chr1:20727040_C,T
1	chr1:20727087_C,T
1	chr1:20727088_A,G
1	chr1:20727107_A,G
1	chr1:20745472_A,G
1	chr1:20745485_A,G
1	chr1:20774649_A,G
1	chr1:20815736_A,T
1	chr1:20815765_C,T
1	chr1:20815783_A,G
1	chr1:20816052_C,T
1	chr1:20828082_C,T
1	chr1:20828087_C,T
1	chr1:20832207_C,T
1	chr1:20832235_A,C
1	chr1:20983959_C,T
1	chr1:20996370_A,G
1	chr1:20996709_C,T
1	chr1:21013649_A,T
1	chr1:21013651_A,T
1	chr1:21080804_G,T
1	chr1:21523690_G,T
1	chr1:21523749_A,G
1	chr1:21523809_A,G
1	chr1:21538295_A,G
1	chr1:21598524_A,T
1	chr1:21738399_A,C
1	chr1:21745538_C,T
1	chr1:21865358_C,T
1	chr1:21900003_A,T
1	chr1:21969171_A,T
1	chr1:22015894_C,T
1	chr1:22067739_C,T
1	chr1:22142711_A,G
1	chr1:22142756_C,T
1	chr1:22143003_A,G
1	chr1:22146256_A,G
1	chr1:22150254_A,G
1	chr1:22150255_A,C
1	chr1:22150266_C,T
1	chr1:22150287_C,T
1	chr1:22151752_A,C
1	chr1:22158060_A,G
1	chr1:22158432_A,G
1	chr1:22158482_C,T
1	chr1:22158488_C,G
1	chr1:22236946_A,G
1	chr1:22283835_A,G
1	chr1:22333326_C,G
1	chr1:22340116_A,C
1	chr1:22400779_A,G
1	chr1:22400805_C,T
1	chr1:22400820_C,T
1	chr1:22468073_A,G
1	chr1:22468076_A,T
1	chr1:22468080_C,T
1	chr1:22606774_G,T
1	chr1:22786319_A,G
1	chr1:22794292_C,T
1	chr1:22808167_A,G
1	chr1:22824728_A,G
1	chr1:22857619_G,T
1	chr1:22857925_C,T
1	chr1:22882690_C,G
1	chr1:22901576_C,G
1	chr1:22901680_A,C
1	chr1:22953745_A,G
1	chr1:22954209_C,T
1	chr1:22954263_C,T
1	chr1:22954265_A,G
1	chr1:22954267_A,G
1	chr1:22954269_C,T
1	chr1:23048299_C,T
1	chr1:23077955_G,T
1	chr1:23077968_A,G
1	chr1:23077982_A,G
1	chr1:23175648_C,T
1	chr1:23175974_A,G
1	chr1:23219799_A,G
1	chr1:23244982_A,G
1	chr1:23288933_A,T
1	chr1:23289179_A,G
1	chr1:23299255_G,T
1	chr1:23330553_A,C
1	chr1:23342620_A,G
1	chr1:23346255_C,T
1	chr1:23359840_C,T
1	chr1:23361491_G,T
1	chr1:23373759_C,T
1	chr1:23382556_C,G
1	chr1:23382557_C,T
1	chr1:23382567_C,T
1	chr1:23413195_A,C
1	chr1:23413197_C,T
1	chr1:23413207_C,T
1	chr1:23413529_A,C
1	chr1:23413546_C,T
1	chr1:23413592_A,G
1	chr1:23415454_A,G
1	chr1:23415593_C,T
1	chr1:23477450_A,T
1	chr1:23496485_A,G
1	chr1:23508004_G,T
1	chr1:23508245_C,T
1	chr1:23508246_G,T
1	chr1:23508275_A,G
1	chr1:23509534_A,C
1	chr1:23556401_C,T
1	chr1:23584462_C,T
1	chr1:23584519_A,G
1	chr1:23586501_C,T
1	chr1:23586505_G,T
1	chr1:23586765_C,T
1	chr1:23586830_A,G
1	chr1:23596273_A,G
1	chr1:23617319_A,T
1	chr1:23618972_C,T
1	chr1:23619030_A,G
1	chr1:23667854_A,G
1	chr1:23726599_A,T
1	chr1:23745720_C,T
1	chr1:23763180_C,T
1	chr1:23767792_A,G
1	chr1:23795348_C,T
1	chr1:23795600_A,C
1	chr1:23807218_A,T
1	chr1:23820984_A,T
1	chr1:23826949_A,T
1	chr1:23879697_A,G
1	chr1:23907906_A,C
1	chr1:23907913_G,T
1	chr1:23907916_A,G
1	chr1:23924719_C,T
1	chr1:23945199_G,T
1	chr1:23945854_C,T
1	chr1:23945919_C,T
1	chr1:23947795_A,G
1	chr1:23950129_C,T
1	chr1:23982556_C,T
1	chr1:23983263_C,G
1	chr1:23983693_A,G
1	chr1:23994626_G,T
1	chr1:23998622_A,C
1	chr1:24012174_C,T
1	chr1:24028003_A,G
1	chr1:24175360_C,T
1	chr1:24175700_A,G
1	chr1:24182823_C,T
1	chr1:24187500_G,T
1	chr1:24212727_A,G
1	chr1:24411867_A,C
1	chr1:24445945_C,T
1	chr1:24445991_C,T
1	chr1:24445999_A,C
1	chr1:24446005_C,T
1	chr1:24446006_C,T
1	chr1:24446023_C,T
1	chr1:24517922_C,T
1	chr1:24700234_C,T
1	chr1:24886769_A,G
1	chr1:24886773_A,G
1	chr1:24964867_A,T
1	chr1:24964878_C,T
1	chr1:25003795_C,T
1	chr1:25035551_C,T
1	chr1:25042200_A,T
1	chr1:25074940_A,G
1	chr1:25108879_C,G
1	chr1:25108898_G,T
1	chr1:25113873_C,T
1	chr1:25127328_A,T
1	chr1:25144739_A,T
1	chr1:25217794_G,T
1	chr1:25271201_C,T
1	chr1:25271216_A,G
1	chr1:25283344_A,T
1	chr1:25283365_C,T
1	chr1:25283682_C,T
1	chr1:25283718_C,T
1	chr1:25302689_C,T
1	chr1:25312850_A,G
1	chr1:25312917_A,G
1	chr1:25313199_C,T
1	chr1:25317091_A,T
1	chr1:25335842_A,G
1	chr1:25336069_C,G
1	chr1:25419418_A,G
1	chr1:25419655_A,G
1	chr1:25427500_C,T
1	chr1:25432503_A,G
1	chr1:25459636_C,T
1	chr1:25473841_A,G
1	chr1:25481442_C,G
1	chr1:25481657_C,G
1	chr1:25481708_A,G
1	chr1:25493706_A,G
1	chr1:25524699_A,C
1	chr1:25524709_A,G
1	chr1:25524757_A,C
1	chr1:25525064_A,T
1	chr1:25525094_C,T
1	chr1:25567274_A,T
1	chr1:25652168_A,C
1	chr1:25678580_C,T
1	chr1:25679467_A,G
1	chr1:25732266_G,T
1	chr1:25740117_A,C
1	chr1:25750600_A,G
1	chr1:25770075_G,T
1	chr1:25770353_A,G
1	chr1:25782838_C,G
1	chr1:25783132_C,T
1	chr1:25798772_C,T
1	chr1:25798803_G,T
1	chr1:25798860_A,C
1	chr1:25831098_G,T
1	chr1:25860289_C,T
1	chr1:25901969_A,T
1	chr1:26103987_C,T
1	chr1:26133188_G,T
1	chr1:26182198_C,T
1	chr1:26200878_C,T
1	chr1:26420939_C,T
1	chr1:26518104_G,T
1	chr1:26548085_C,T
1	chr1:26582619_C,T
1	chr1:26601920_G,T
1	chr1:26694609_A,G
1	chr1:26694642_A,G
1	chr1:26694679_C,T
1	chr1:26703072_C,T
1	chr1:26744500_A,C
1	chr1:26824316_A,G
1	chr1:26824351_C,T
1	chr1:26824633_A,T
1	chr1:26858272_A,C
1	chr1:27095549_G,T
1	chr1:27100967_C,T
1	chr1:27111688_A,G
1	chr1:27117964_A,C
1	chr1:27121613_G,T
1	chr1:27176592_A,G
1	chr1:27225274_C,T
1	chr1:27262670_A,G
1	chr1:27315799_G,T
1	chr1:27315808_A,G
1	chr1:27326313_A,G
1	chr1:27326328_C,T
1	chr1:27347666_A,G
1	chr1:27358886_A,C
1	chr1:27358889_C,T
1	chr1:27396510_C,T
1	chr1:27396525_C,T
1	chr1:27396641_A,G
1	chr1:27421188_A,G
1	chr1:27460330_*,C
1	chr1:27539601_*,C
1	chr1:27540266_C,T
1	chr1:27540313_C,T
1	chr1:27617859_C,T
1	chr1:27617955_A,G
1	chr1:27641748_A,G
1	chr1:27648884_A,G
1	chr1:27689094_C,T
1	chr1:27689162_G,T
1	chr1:27714906_G,T
1	chr1:27772290_A,T
1	chr1:27783014_A,G
1	chr1:27881396_C,T
1	chr1:27910369_A,T
1	chr1:27919764_A,G
1	chr1:27932584_C,T
1	chr1:27938803_C,T
1	chr1:27938806_C,T
1	chr1:27942360_A,G
1	chr1:27942440_C,T
1	chr1:27962982_C,T
1	chr1:27963629_A,T
1	chr1:28026794_A,T
1	chr1:28033751_C,T
1	chr1:28034002_C,T
1	chr1:28140769_A,C
1	chr1:28175623_C,G
1	chr1:28191056_A,G
1	chr1:28191097_C,T
1	chr1:28191826_A,G
1	chr1:28267811_G,T
1	chr1:28267817_C,T
1	chr1:28268161_C,T
1	chr1:28351141_A,T
1	chr1:28648642_C,T
1	chr1:28850792_C,G
1	chr1:28857174_A,T
1	chr1:28902282_C,T
1	chr1:28902350_C,T
1	chr1:28924190_A,G
1	chr1:28924350_G,T
1	chr1:28935076_C,T
1	chr1:28935116_A,T
1	chr1:28950967_A,T
1	chr1:28958723_C,G
1	chr1:28959126_A,G
1	chr1:28959136_G,T
1	chr1:28989048_C,T
1	chr1:28997778_A,T
1	chr1:29025250_A,G
1	chr1:29079217_C,T
1	chr1:29079218_A,G
1	chr1:29171321_C,T
1	chr1:29171605_A,G
1	chr1:29205365_G,T
1	chr1:29205671_A,G
1	chr1:29245934_A,C
1	chr1:29246303_A,T
1	chr1:29305833_C,T
1	chr1:29328469_C,T
1	chr1:29335107_C,T
1	chr1:29335122_A,G
1	chr1:29502889_A,C
1	chr1:29529975_C,T
1	chr1:29532858_C,T
1	chr1:29532908_C,T
1	chr1:29535892_G,T
1	chr1:29535927_A,C
1	chr1:29535945_C,T
1	chr1:29853805_C,T
1	chr1:29854051_C,T
1	chr1:29858030_G,T
1	chr1:29858848_A,T
1	chr1:29867150_C,T
1	chr1:29867171_A,G
1	chr1:29886153_C,T
1	chr1:29887265_C,T
1	chr1:29962831_C,T
1	chr1:29964266_C,T
1	chr1:29964294_C,T
1	chr1:29999765_A,G
1	chr1:30026457_A,C
1	chr1:30086762_C,G
1	chr1:30086825_A,C
1	chr1:30086841_G,T
1	chr1:30116837_C,T
1	chr1:30190289_A,G
1	chr1:30195056_A,G
1	chr1:30211661_A,G
1	chr1:30211705_A,G
1	chr1:30236925_A,C
1	chr1:30236929_C,T
1	chr1:30236956_C,T
1	chr1:30246190_A,G
1	chr1:30247775_C,T
1	chr1:30265545_C,T
1	chr1:30265593_C,T
1	chr1:30265595_C,T
1	chr1:30279793_A,G
1	chr1:30279841_C,T
1	chr1:30318034_C,T
1	chr1:30318036_C,T
1	chr1:30346393_C,T
1	chr1:30461714_A,G
1	chr1:30461720_A,G
1	chr1:30461726_G,T
1	chr1:30488724_A,C
1	chr1:30501035_A,G
1	chr1:30507282_A,G
1	chr1:30514279_A,G
1	chr1:30518921_C,T
1	chr1:30585543_A,G
1	chr1:30585587_A,G
1	chr1:30586037_A,G
1	chr1:30596528_C,G
1	chr1:30669630_A,G
1	chr1:30692020_C,T
1	chr1:30692356_C,T
1	chr1:30693182_C,T
1	chr1:30711463_A,G
1	chr1:30711502_A,C
1	chr1:30722814_A,G
1	chr1:30740653_G,T
1	chr1:30780071_A,T
1	chr1:30807660_A,T
1	chr1:30864120_A,T
1	chr1:30864147_G,T
1	chr1:30864335_A,G
1	chr1:30864347_C,T
1	chr1:30864371_A,C
1	chr1:30864388_C,G
1	chr1:30909662_G,T
1	chr1:30940571_A,C
1	chr1:30970887_C,G
1	chr1:31020057_A,G
1	chr1:31031110_A,G
1	chr1:31041529_C,T
1	chr1:31041723_C,T
1	chr1:31160698_A,G
1	chr1:31245337_C,T
1	chr1:31245408_C,T
1	chr1:31289017_C,T
1	chr1:31344028_C,T
1	chr1:31359666_C,T
1	chr1:31360540_A,T
1	chr1:31361430_A,G
1	chr1:31372995_A,G
1	chr1:31384591_A,G
1	chr1:31384926_A,G
1	chr1:31414039_C,T
1	chr1:31422944_C,T
1	chr1:31432162_A,T
1	chr1:31436725_C,T
1	chr1:31443587_C,T
1	chr1:31445739_G,T
1	chr1:31458325_A,G
1	chr1:31479532_C,T
1	chr1:31479536_A,G
1	chr1:31479544_C,T
1	chr1:31479786_A,G
1	chr1:31479856_C,T
1	chr1:31486480_C,T
1	chr1:31486499_A,T
1	chr1:31486803_C,T
1	chr1:31486818_C,G
1	chr1:31486891_C,T
1	chr1:31586735_C,T
1	chr1:31599389_C,T
1	chr1:31600060_C,T
1	chr1:31607196_A,T
1	chr1:31611266_A,G
1	chr1:31611278_C,T
1	chr1:31638904_A,G
1	chr1:31639311_A,G
1	chr1:31664262_C,T
1	chr1:31664297_C,T
1	chr1:31664305_A,C
1	chr1:31694490_A,C
1	chr1:31754748_A,G
1	chr1:31755043_G,T
1	chr1:31774873_A,C
1	chr1:31812781_A,G
1	chr1:31886058_A,G
1	chr1:31903725_A,G
1	chr1:31908260_C,T
1	chr1:31946382_A,G
1	chr1:31981791_C,T
1	chr1:31993388_A,G
1	chr1:32028156_A,T
1	chr1:32028182_C,G
1	chr1:32028195_A,G
1	chr1:32050608_A,G
1	chr1:32050633_A,C
1	chr1:32050637_A,G
1	chr1:32061818_A,G
1	chr1:32061919_C,T
1	chr1:32062198_A,G
1	chr1:32065012_A,G
1	chr1:32065289_A,C
1	chr1:32136505_A,G
1	chr1:32161538_A,G
1	chr1:32216660_C,G
1	chr1:32283439_A,T
1	chr1:32289731_A,G
1	chr1:32297504_C,T
1	chr1:32315640_A,T
1	chr1:32315678_A,T
1	chr1:32315680_C,T
1	chr1:32315693_C,T
1	chr1:32315733_C,T
1	chr1:32343884_C,T
1	chr1:32360454_A,G
1	chr1:32360494_A,G
1	chr1:32400351_C,G
1	chr1:32552501_C,T
1	chr1:32552502_A,G
1	chr1:32565650_C,T
1	chr1:32565706_A,C
1	chr1:32565712_A,G
1	chr1:32565733_A,G
1	chr1:32580490_C,T
1	chr1:32613802_A,G
1	chr1:32620273_C,T
1	chr1:32624453_A,G
1	chr1:32630393_A,G
1	chr1:32700389_A,T
1	chr1:32700396_G,T
1	chr1:32700410_A,G
1	chr1:32700420_C,T
1	chr1:32739910_C,T
1	chr1:32771410_C,T
1	chr1:32771418_C,T
1	chr1:32771421_C,T
1	chr1:32789486_A,G
1	chr1:32818032_A,G
1	chr1:32833639_C,T
1	chr1:32839639_C,T
1	chr1:32894486_A,C
1	chr1:32894544_G,T
1	chr1:32895441_C,T
1	chr1:32943927_C,T
1	chr1:32955191_C,G
1	chr1:32955226_C,T
1	chr1:32955233_G,T
1	chr1:32955238_C,T
1	chr1:32955241_A,G
1	chr1:33017557_A,G
1	chr1:33051035_A,G
1	chr1:33051052_A,C
1	chr1:33068368_A,T
1	chr1:33082581_C,T
1	chr1:33187979_C,T
1	chr1:33198988_G,T
1	chr1:33199126_A,G
1	chr1:33217872_C,T
1	chr1:33233219_C,T
1	chr1:33233268_A,G
1	chr1:33233275_C,G
1	chr1:33402431_A,G
1	chr1:33402484_C,T
1	chr1:33402774_A,G
1	chr1:33402907_A,G
1	chr1:33502675_A,G
1	chr1:33556371_C,T
1	chr1:33559147_C,T
1	chr1:33565134_C,T
1	chr1:33565196_A,G
1	chr1:33739772_C,T
1	chr1:33903224_C,G
1	chr1:33903242_G,T
1	chr1:33903592_C,T
1	chr1:33903614_A,T
1	chr1:33903754_G,T
1	chr1:33924244_C,T
1	chr1:33927371_C,T
1	chr1:33927582_A,T
1	chr1:33960547_C,T
1	chr1:33960587_C,T
1	chr1:34025272_A,G
1	chr1:34025546_G,T
1	chr1:34025587_C,T
1	chr1:34025589_C,T
1	chr1:34075464_C,T
1	chr1:34076801_A,G
1	chr1:34097028_A,T
1	chr1:34120580_A,G
1	chr1:34159115_C,T
1	chr1:34180818_A,T
1	chr1:34185127_C,G
1	chr1:34185668_C,T
1	chr1:34191887_C,T
1	chr1:34192244_C,T
1	chr1:34202663_G,T
1	chr1:34208223_A,T
1	chr1:34209048_A,T
1	chr1:34215295_A,T
1	chr1:34215384_A,G
1	chr1:34217230_A,G
1	chr1:34217257_A,T
1	chr1:34217281_C,T
1	chr1:34217320_A,T
1	chr1:34227461_C,T
1	chr1:34235577_G,T
1	chr1:34235584_A,G
1	chr1:34250442_A,G
1	chr1:34264677_C,T
1	chr1:34275481_C,T
1	chr1:34310312_C,T
1	chr1:34310315_C,T
1	chr1:34310382_G,T
1	chr1:34310697_G,T
1	chr1:34368614_A,G
1	chr1:34379396_C,T
1	chr1:34379405_C,T
1	chr1:34431555_C,G
1	chr1:34477188_A,G
1	chr1:34506565_C,T
1	chr1:34508230_A,T
1	chr1:34510942_A,G
1	chr1:34510964_C,T
1	chr1:34511004_A,C
1	chr1:34511007_A,G
1	chr1:34511030_A,G
1	chr1:34511036_A,C
1	chr1:34541026_C,T
1	chr1:34541102_G,T
1	chr1:34541103_C,T
1	chr1:34541332_A,G
1	chr1:34548532_C,G
1	chr1:34548544_A,G
1	chr1:34554037_A,G
1	chr1:34554786_A,T
1	chr1:34606418_G,T
1	chr1:34723380_C,T
1	chr1:34723387_A,G
1	chr1:34762068_A,G
1	chr1:34804903_A,G
1	chr1:34861236_A,G
1	chr1:34861292_A,G
[truncated: 60,068 more rows]
